# Supplementary material for: Transcranial Direct Current Stimulation in the Treatment of Gait Disturbance in Post-Stroke Patients: An Overview of Systematic Reviews
Source: Sensors (Basel). 2023 Nov 21;23(23):9301. doi: 10.3390/s23239301 (PMC10708691; doi:10.3390/s23239301)
Supplement: Supplementary file 1 [file sensors-23-09301-s001.zip]

Archive with 1 entries (1 files):
- sensors-2694785-supplementary.pdf
